# Supplementary material for: One-Step Lower Leg Reconstruction with Vascularized Functional Vastus Lateralis Muscle Flap in the Treatment of Embryonal Rhabdomyosarcoma for a Six-Month-Old Boy: A Case Report
Source: Medicina (Kaunas). 2020 Jul 21;56(7):362. doi: 10.3390/medicina56070362 (PMC7404637; doi:10.3390/medicina56070362)
Supplement: Supplementary file 1 [file medicina-56-00362-s001.zip]

Archive with 1 entries (1 files):
- Video follow up 2.mp4
